# Supplementary material for: The BRD9/7 Inhibitor TP-472 Blocks Melanoma Tumor Growth by Suppressing ECM-Mediated Oncogenic Signaling and Inducing Apoptosis
Source: Cancers (Basel). 2021 Nov 3;13(21):5516. doi: 10.3390/cancers13215516 (PMC8582741; doi:10.3390/cancers13215516)
Supplement: Supplementary file 1 [file cancers-13-05516-s001.zip]

Archive with 1 entries (1 files):
- cancers-1381011-supplementary.pdf
